# Supplementary material for: Isolation and Characterization of Three Chalcone Synthase Genes in Pecan (Carya illinoinensis)
Source: Biomolecules. 2019 Jun 18;9(6):236. doi: 10.3390/biom9060236 (PMC6627513; doi:10.3390/biom9060236)
Supplement: Supplementary file 1 [file biomolecules-09-00236-s001.zip]

Archive with 3 entries (3 files):
- Figure S1.tif
- Figure S2.tif
- Table S1.docx
